# Supplementary material for: Nrf2 Transcriptional Activity Governs Intestine Development
Source: Int J Mol Sci. 2022 May 31;23(11):6175. doi: 10.3390/ijms23116175 (PMC9181470; doi:10.3390/ijms23116175)
Supplement: Supplementary file 1 [file ijms-23-06175-s001.zip]

Archive with 1 entries (1 files):
- ijms-1720690-supplementary.pdf
